# Supplementary material for: Perfect Hamming code with a hash table for faster genome mapping
Source: BMC Genomics. 2011 Nov 30;12(Suppl 3):S8. doi: 10.1186/1471-2164-12-S3-S8 (PMC3333191; doi:10.1186/1471-2164-12-S3-S8)
Supplement: Additional file 1 — DNA sequences and their code words. All the 5-mer DNA sequences and their code words on 4-ary (5,3)-perfect Hamming codes. [file 1471-2164-12-S3-S8-S1.xlsx]

## Sheet: Sheet1
5-mer subsequence	Code Word of PHC	PHC (information digits)
aaaaa aaaat aaaag aaaac aaata aaaga aaaca aataa aagaa aacaa ataaa agaaa acaaa taaaa gaaaa caaaa	aaaaa	aaa
acaat taaat ttaat tgaat tcaaa tcaat tcaag tcaac tcatt tcagt tcact tctat tcgat tccat gcaat ccaat	tcaat	aat
ataag ttaag gaaag gtaaa gtaat gtaag gtaac gtatg gtagg gtacg gttag gtgag gtcag ggaag gcaag ctaag	gtaag	aag
agaac tgaac ggaac caaac ctaac cgaaa cgaat cgaag cgaac cgatc cgagc cgacc cgtac cggac cgcac ccaac	cgaac	aac
agata taata ttata tgaaa tgata tgatt tgatg tgatc tgaga tgaca tgtta tggta tgcta tcata ggata cgata	tgata	ata
aaatt ataat atata atatt atatg atatc atagt atact atttt atgtt atctt agatt acatt ttatt gtatt ctatt	atatt	att
acatg tcatg gcatg caatg ctatg cgatg ccaag ccata ccatt ccatg ccatc ccagg ccacg ccttg ccgtg ccctg	ccatg	atg
aaatc taatc gaaac gaata gaatt gaatg gaatc gaagc gaacc gattc gagtc gactc gtatc ggatc gcatc caatc	gaatc	atc
acaga tcaga gaaga gtaga ggaga gcaaa gcata gcaga gcagt gcagg gcagc gcaca gctga gcgga gccga ccaga	gcaga	aga
aaagt taagt gaagt caaat caatt caaga caagt caagg caagc caact catgt caggt cacgt ctagt cgagt ccagt	caagt	agt
aaagg atagg agaag agatg agaga agagt agagg agagc agacg agtgg agggg agcgg acagg tgagg ggagg cgagg	agagg	agg
atagc taagc ttaac ttatc ttaga ttagt ttagg ttagc ttacc tttgc ttggc ttcgc tgagc tcagc gtagc ctagc	ttagc	agc
ataca ttaca gtaca caaca ctaaa ctata ctaga ctaca ctact ctacg ctacc cttca ctgca ctcca cgaca ccaca	ctaca	aca
agact tgact gaact gtact ggaat ggatt ggagt ggaca ggact ggacg ggacc ggtct gggct ggcct gcact cgact	ggact	act
aaacg taaag taatg taagg taaca taact taacg taacc tatcg tagcg taccg ttacg tgacg tcacg gaacg caacg	taacg	acg
aaacc atacc agacc acaac acatc acagc acaca acact acacg acacc actcc acgcc acccc tcacc gcacc ccacc	acacc	acc
attaa tataa ttaaa tttaa tttat tttag tttac tttta tttga tttca ttgaa ttcaa tgtaa tctaa gttaa cttaa	tttaa	taa
aatat attat agaat agtaa agtat agtag agtac agttt agtgt agtct aggat agcat actat tgtat ggtat cgtat	agtat	tat
aatag tatag gatag caaag cataa catat catag catac cattg catgg catcg cagag cacag cttag cgtag cctag	catag	tag
actac tctac gatac gttac ggtac gcaac gctaa gctat gctag gctac gcttc gctgc gctcc gcgac gccac cctac	gctac	tac
aatta attta agtta acata actaa actta acttt acttg acttc actga actca acgta accta tctta gctta cctta	actta	tta
aattt taatt tatat tatta tattt tattg tattc tatgt tatct tagtt tactt ttttt tgttt tcttt gattt cattt	tattt	ttt
agttg tgttg gattg gtttg ggatg ggtag ggtta ggttt ggttg ggttc ggtgg ggtcg gggtg ggctg gcttg cgttg	ggttg	ttg
atttc ttttc gtttc cattc ctatc cttac cttta ctttt ctttg ctttc cttgc cttcc ctgtc ctctc cgttc ccttc	ctttc	ttc
agtga tgtga ggtga catga cttga cgaga cgtaa cgtta cgtga cgtgt cgtgg cgtgc cgtca cggga cgcga cctga	cgtga	tga
attgt tttgt gatgt gtagt gttat gtttt gttga gttgt gttgg gttgc gttct gtggt gtcgt ggtgt gctgt cttgt	gttgt	tgt
actgg tatgg tttgg tgtgg tcagg tctag tcttg tctga tctgt tctgg tctgc tctcg tcggg tccgg gctgg cctgg	tctgg	tgg
aaagc aatac aattc aatga aatgt aatgg aatgc aatcc aaggc aacgc attgc agtgc actgc tatgc gatgc catgc	aatgc	tgc
aatca tatca gaaca gataa gatta gatga gatca gatct gatcg gatcc gagca gacca gttca ggtca gctca catca	gatca	tca
actct tctct gctct catct cttct cgtct ccact cctat ccttt cctgt cctca cctct cctcg cctcc ccgct cccct	cctct	tct
aatcg atacg attag atttg attgg attca attct attcg attcc atgcg atccg agtcg actcg tttcg gttcg cttcg	attcg	tcg
agtcc tatcc tttcc tgacc tgtac tgttc tgtgc tgtca tgtct tgtcg tgtcc tggcc tgccc tctcc ggtcc cgtcc	tgtcc	tcc
aggaa tggaa gagaa gtgaa ggaaa ggtaa gggaa gggat gggag gggac gggta gggga gggca ggcaa gcgaa cggaa	gggaa	gaa
atgat ttgat gtgat cagat ctaat cttat ctgaa ctgat ctgag ctgac ctgtt ctggt ctgct ctcat cggat ccgat	ctgat	gat
aagag atgag aggag acaag actag acgaa acgat acgag acgac acgtg acggg acgcg accag tcgag gcgag ccgag	acgag	gag
aagac taaac tatac tagaa tagat tagag tagac tagtc taggc tagcc tacac ttgac tggac tcgac gagac cagac	tagac	gac
aagta tagta gagta caata catta cagaa cagta cagtt cagtg cagtc cagga cagca cacta ctgta cggta ccgta	cagta	gta
acgtt tcgtt gagtt gtgtt gggtt gcatt gcttt gcgat gcgta gcgtt gcgtg gcgtc gcggt gcgct gcctt ccgtt	gcgtt	gtt
atgtg tagtg ttatg ttttg ttgag ttgta ttgtt ttgtg ttgtc ttggg ttgcg ttctg tggtg tcgtg gtgtg ctgtg	ttgtg	gtg
aagtc atgtc agatc agttc aggac aggta aggtt aggtg aggtc agggc aggcc agctc acgtc tggtc gggtc cggtc	aggtc	gtc
aagga ataga attga atgaa atgta atgga atggt atggg atggc atgca atcga aggga acgga ttgga gtgga ctgga	atgga	gga
agggt taggt ttggt tgagt tgtgt tggat tggtt tggga tgggt tgggg tgggc tggct tgcgt tcggt ggggt cgggt	tgggt	ggt
aaggg taggg gaagg gatgg gagag gagtg gagga gaggt gaggg gaggc gagcg gacgg gtggg ggggg gcggg caggg	gaggg	ggg
acggc tcggc gcggc caggc ctggc cgggc ccagc cctgc ccgac ccgtc ccgga ccggt ccggg ccggc ccgcc cccgc	ccggc	ggc
acgca tagca ttgca tggca tcaca tctca tcgaa tcgta tcgga tcgca tcgct tcgcg tcgcc tccca gcgca ccgca	tcgca	gca
aaact aatct aagat aagtt aaggt aagca aagct aagcg aagcc aacct atgct aggct acgct tagct gagct cagct	aagct	gct
aggcg tggcg gggcg cagcg ctgcg cgacg cgtcg cggag cggtg cgggg cggca cggct cggcg cggcc cgccg ccgcg	cggcg	gcg
atgcc ttgcc gagcc gtacc gttcc gtgac gtgtc gtggc gtgca gtgct gtgcg gtgcc gtccc gggcc gcgcc ctgcc	gtgcc	gcc
accaa tccaa gccaa cacaa ctcaa cgcaa ccaaa cctaa ccgaa cccaa cccat cccag cccac cccta cccga cccca	cccaa	caa
aacat tacat gaaat gatat gagat gacaa gacat gacag gacac gactt gacgt gacct gtcat ggcat gccat cacat	gacat	cat
agcag tacag ttcag tgaag tgtag tggag tgcaa tgcat tgcag tgcac tgctg tgcgg tgccg tccag ggcag cgcag	tgcag	cag
aacac ataac attac atgac atcaa atcat atcag atcac atctc atcgc atccc agcac accac ttcac gtcac ctcac	atcac	cac
atcta ttcta gacta gtata gttta gtgta gtcaa gtcta gtctt gtctg gtctc gtcga gtcca ggcta gccta ctcta	gtcta	cta
agctt tgctt ggctt cactt ctctt cgatt cgttt cggtt cgcat cgcta cgctt cgctg cgctc cgcgt cgcct ccctt	cgctt	ctt
aaatg aattg aagtg aacag aacta aactt aactg aactc aacgg aaccg atctg agctg acctg tactg gactg cactg	aactg	ctg
acctc tactc ttctc tgctc tcatc tcttc tcgtc tccac tccta tcctt tcctg tcctc tccgc tcccc gcctc ccctc	tcctc	ctc
aacga taaga tatga tagga tacaa tacta tacga tacgt tacgg tacgc tacca ttcga tgcga tccga gacga cacga	tacga	cga
aacgt atcgt agcgt acagt actgt acggt accat acctt accga accgt accgg accgc accct tccgt gccgt cccgt	accgt	cgt
atcgg ttcgg gtcgg cacgg ctagg cttgg ctggg ctcag ctctg ctcga ctcgt ctcgg ctcgc ctccg cgcgg cccgg	ctcgg	cgg
agcgc tgcgc gacgc gtcgc ggagc ggtgc ggggc ggcac ggctc ggcga ggcgt ggcgg ggcgc ggccc gccgc cgcgc	ggcgc	cgc
aacca atcca agaca agtca aggca agcaa agcta agcga agcca agcct agccg agccc accca tgcca ggcca cgcca	agcca	cca
atcct tacct ttact tttct ttgct ttcat ttctt ttcgt ttcca ttcct ttccg ttccc tgcct tccct gtcct ctcct	ttcct	cct
acccg tcccg gaccg gtccg ggccg gcacg gctcg gcgcg gccag gcctg gccgg gccca gccct gcccg gcccc ccccg	gcccg	ccg
aaccc taccc gaccc caacc catcc cagcc cacac cactc cacgc cacca cacct caccg caccc ctccc cgccc ccccc	caccc	ccc
